# Supplementary material for: Influence of Flow Rate, Particle Size, and Temperature on Espresso Extraction Kinetics
Source: Foods. 2023 Jul 28;12(15):2871. doi: 10.3390/foods12152871 (PMC10418593; doi:10.3390/foods12152871)
Supplement: Supplementary file 1 [file foods-12-02871-s001.zip]

Archive with 5 entries (5 files):
- S4.2_Summary_OriginPro_Fitting_Evaluation_Calculations.pdf
- S4.1_OriginPro_Fitting_Evaluation_Calculations.opju
- TableS1_ExperimentRawData.xlsx
- TableS2_ExtractionKinetic_FittingParameters_SingleExperiments.xlsx
- TableS3_ComponentMassInCup_SingleExperiments.xlsx
