# Supplementary material for: Influence of Flow Rate, Particle Size, and Temperature on Espresso Extraction Kinetics
Source: Foods. 2023 Jul 28;12(15):2871. doi: 10.3390/foods12152871 (PMC10418593; doi:10.3390/foods12152871)
Supplement: Supplementary file 1 [file foods-12-02871-s001.zip › TableS1_ExperimentRawData.xlsx]

## Sheet: Fraction Mass & Concentration
	Exp. #	Flow Set	Grind level Set	Temp Set	Rep.	Fraction #	Mass (g)		Concentration in Fraction
									Trigonellin	Caffeine	5-CQA	TDS
							Fraction	Acummulated	(mg g-1)	(mg g-1)	(mg g-1)	(g g-1)
	1	1	1.7	89	1	1	5.8529	2.92645	6.02585	8.79319	6.123	0.23127
						2	6.2225	8.96415	4.30933	6.91073	4.72292	0.16925
						3	5.8546	15.0027	2.74698	5.01425	3.38946	0.10648
						5	6.0395	26.7838	0.971	2.48144	1.51737	0.04583
						7	4.7278	37.3744	0.49952	1.50565	0.91194	0.02426
						10	5.5153	53.6746	0.23593	0.87868	0.51426	0.01392
					2	1	4.7264	2.3632	6.1382	9.18206	6.28868	0.23847
						2	6.7004	8.0766	4.43292	7.33461	4.93884	0.17553
						3	5.7439	14.2988	2.81679	5.26112	3.50771	0.10961
						5	5.2185	25.4056	1.13198	2.85676	1.77059	0.05239
						7	5.369	36.2009	0.56576	1.76107	1.07292	0.0283
						10	5.4847	52.1748	0.2412	0.97905	0.56506	0.01429
					3	1	4.5597	2.27985	6.18887	9.3038	6.43571	0.24166
						2	6.6216	7.8705	4.57233	7.53731	5.125	0.18123
						3	5.4948	13.9287	3.06935	5.6603	3.80953	0.1181
						5	5.3846	24.8983	1.16425	2.98295	1.85083	0.05288
						7	5.1796	35.4275	0.55253	1.77689	1.06808	0.0262
						10	5.2948	50.7916	0.24331	1.00452	0.57651	0.01386
	2	3	1.7	89	1	1	9.991	4.9955	4.88499	7.82248	5.114	0.18633
						2	6.0298	13.0059	2.50774	4.86255	2.91182	0.09806
						3	6.0548	19.0482	1.8405	3.76648	2.26957	0.07365
						5	6.3006	30.8879	1.14769	2.60045	1.51224	0.05002
						7	5.9196	42.8812	0.81837	1.96436	1.16838	0.03452
						10	5.7694	60.6217	0.33097	1.07608	0.59101	0.01556
					2	1	8.3641	4.18205	5.23084	8.52136	5.54959	0.19775
						2	6.3252	11.5267	2.90298	5.65109	3.45108	0.11367
						3	6.1155	17.7471	2.06792	4.29076	2.60029	0.08371
						5	5.8572	30.0391	1.20658	2.897	1.67453	0.05191
						7	5.6955	41.8118	0.70827	1.96201	1.11568	0.03009
						10	5.4624	59.0694	0.26128	1.02835	0.53599	0.01403
					3	1	9.6003	4.80015	4.95764	7.92782	5.27343	0.19422
						2	6.0248	12.6127				0.10603
						3	5.9867	18.6184	1.89815	3.88569	2.3869	0.07683
						5	5.9668	30.2695	1.1612	2.67119	1.57133	0.05181
						7	5.6848	41.9244	0.78239	1.95308	1.15527	0.03463
						10	5.7492	59.5053	0.31558	1.08629	0.58537	0.01569
	3	2	1.4	89	1	1	6.6829	3.34145	5.61314	8.74382	5.83965	0.21308
						2	5.8907	9.62825	3.14282	5.84456	3.67001	0.12192
						3	5.9504	15.5488	2.04155	4.18368	2.57605	0.08024
						5	5.7161	26.8783	1.13542	2.66842	1.5684	0.04986
						7	5.2336	37.7527	0.74793	1.85571	1.11092	0.03312
						10	5.5266	54.1898	0.44319	1.19802	0.70617	0.01905
					2	1	6.8244	3.4122	5.20654	8.57154	5.51169	0.19872
						2	5.6773	9.66305	2.96814	5.68263	3.43284	0.11931
						3	5.8248	15.4141	2.16572	4.40776	2.65754	0.08713
						5	5.5776	27.0472	1.30818	2.99185	1.73461	0.05663
						7	5.403	37.9453	0.81741	2.0832	1.20264	0.03797
						10	5.614	53.8518	0.39325	1.26795	0.68575	0.01899
					3	1	7.9131	3.95655	5.25243	8.46987	5.6761	0.20221
						2	6.0616	10.9439	2.99329	5.74414	3.61251	0.11612
						3	5.6346	16.792	2.09978	4.29308	2.6934	0.08563
						5	5.5387	27.9811	1.18599	2.80021	1.67877	0.05271
						7	5.0746	39.0046	0.78172	2.01422	1.21454	0.03465
						10	5.2871	55.249	0.3573	1.19505	0.67375	0.01567
	4	2	2	89	1	1	6.5735	3.28675	5.77199	8.52633	6.06931	0.21346
						2	6.6572	9.9021	3.67001	6.20307	4.2318	0.13733
						3	6.4623	16.4618	2.41255	4.46204	2.99513	0.09196
						5	5.8643	28.4196	1.21248	2.72982	1.71614	0.05125
						7	5.7076	39.8323	0.68288	1.79668	1.12119	0.03135
						10	6.13004	56.9309	0.31827	1.05266	0.62208	0.01559
					2	1	7.3346	3.6673	5.44488	8.46138	5.87907	0.21007
						2	6.0466	10.3579	3.42899	6.12544	4.06892	0.13063
						3	6.4979	16.6302	2.33588	4.51763	2.97358	0.09173
						5	5.9223	28.8917	1.19023	2.81364	1.74212	0.05181
						7	5.8798	40.8421	0.67472	1.85206	1.13882	0.02946
						10	6.3917	58.239	0.29391	1.00778	0.58774	0.01418
					3	1	6.762	3.381	5.58559	8.56101	6.07163	0.21068
						2	6.3069	9.91545	3.4596	6.12377	4.15078	0.13607
						3	6.7357	16.4367	2.29799	4.38253	2.94889	0.08867
						5	6.6315	29.5672	1.12282	2.61253	1.65022	0.05028
						7	5.7644	42.4464	0.66693	1.84321	1.15324	0.0294
						10	5.8445	59.5115	0.31787	1.10291	0.65704	0.01595
	5	2	1.7	80	1	1	6.9038	3.4519	6.02066	9.65971	6.36027	0.21476
						2	5.9261	9.86685	3.99827	6.97791	4.43579	0.13049
						3	5.6615	15.6607	2.43725	4.58568	2.89452	0.09333
						5	5.4198	26.757	1.31999	2.93996	1.76149	0.05699
						7	5.17	37.315	0.78826	2.01207	1.2042	0.03463
						10	5.4116	52.9218	0.34295	1.18932	0.65918	0.0177
					2	1	6.6346	3.3173	6.08647	9.1913	6.19461	0.21007
						2	6.2847	9.77695	3.41127	5.98425	3.88795	0.13088
						3	5.9041	15.8713	2.4476	4.57403	2.95741	0.09573
						5	5.522	27.2331	1.37912	3.05514	1.87691	0.0599
						7	5.1744	38.1392	0.80641	2.06924	1.25958	0.03636
						10	5.5284	54.0857	0.34271	1.23689	0.68536	0.01743
					3	1	6.7238	3.3619	5.80585	8.43358	5.80099	0.2065
						2	6.3024	13.0262				0.1328
						3	5.9107	15.9816	2.48216	4.50205	2.94494	0.09495
						5	5.8073	27.3834	1.35228	2.90724	1.79725	0.05707
						7	5.2297	38.4883	0.78984	1.93896	1.19145	0.03454
						10	5.5008	54.4442	0.38275	1.2246	0.70338	0.01766
	6	2	1.7	98	1	1	5.903	2.9515	5.47473	8.24743	5.45622	0.20646
						2	6.6017	9.20385	4.00329	6.70192	4.33618	0.152
						3	5.7937	15.4016	2.69791	4.98572	3.18275	0.10519
						5	5.2866	26.3695	1.13219	2.7535	1.60714	0.05191
						7	5.0167	37.1388	0.62663	1.72413	1.01461	0.02936
						10	5.2859	52.3635	0.32745	1.0692	0.62132	0.01565
					2	1	7.8906	3.9453	5.47823	8.62219	5.71947	0.20782
						2	6.0371	10.9092	3.56679	6.42843	4.12092	0.1396
						3	5.8742	16.8648	2.42117	4.82767	3.06013	0.09501
						5	5.5135	28.2151	1.17705	2.91153	1.72655	0.05309
						7	5.0016	38.6774	0.64022	1.8726	1.10109	0.02947
						10	5.2951	54.2736	0.28275	1.09335	0.60834	0.01558
					3	1	6.9484	3.4742	5.78432	8.92085	6.06451	0.22027
						2	6.0385	9.96765	3.6202	6.44803	4.25551	0.14242
						3	5.8539	15.9139	2.41999	4.74623	3.09301	0.09791
						5	5.5324	27.0493	1.21139	2.94292	1.8059	0.05375
						7	5.0071	37.9081	0.64136	1.87057	1.12796	0.02938
						10	5.4093	53.45	0.28438	1.05788	0.61056	0.01568
	7	2	1.7	89	1	1	4.546	2.273	5.94793	8.94292	6.33908	0.2236
						2	6.7579	7.92495	3.94487	6.70834	4.57343	0.15324
						3	5.7671	14.1875	2.67041	4.87852	3.29973	0.10209
						5	6.1602	26.2076	1.27499	2.7765	1.77161	0.05461
						7	5.327	38.8955	0.83221	2.03727	1.30133	0.0374
						10	5.1264	56.0551	0.3932	1.21601	0.73548	0.01951
					2	1	7.6073	3.80365	5.38812	8.44418	5.92492	0.20212
						2	6.7798	10.9972	2.98803	5.48398	3.60286	0.11515
						3	6.2447	17.5095	2.21832	4.37572	2.86658	0.08934
						5	6.9028	29.9216	1.12029	2.5289	1.58242	0.04939
						7	5.8003	42.9704	0.82569	2.03804	1.2912	0.03658
						10	6.0727	60.5085	0.35363	1.12571	0.66429	0.01746
					3	1	7.8637	3.93185	5.41203	8.24879	5.99961	0.20353
						2	6.1875	10.9574	3.23801	5.74766	3.9354	0.12215
						3	6.2132	17.1578	2.33123	4.39257	3.00712	0.09031
						5	5.8168	28.9637	1.25589	2.789	1.807	0.05181
						7	5.7181	40.4267	0.75453	1.90613	1.22766	0.0319
						10	5.4574	57.642	0.35501	1.12477	0.68935	0.01763
					4	1	7.1118	3.5559	5.26274	8.32872	5.55971	0.20535
						2	5.7641	9.99385	3.47684	6.2654	4.0166	0.13574
						3	5.4917	15.6218	2.46119	4.73923	3.0179	0.09537
						5	5.0802	26.2648	1.31199	3.02091	1.82539	0.05523
						7	5.1249	36.8486	0.7387	1.99183	1.18461	0.03323
						10	5.2337	52.3169	0.36083	1.21896	0.68956	0.01772
					5	1	8.1326	4.0663	5.35071	8.42056	5.62738	0.205
						2	5.7291	10.9971	3.28216	6.04126	3.82209	0.12677
						3	5.4265	16.575	2.25701	4.50998	2.82871	0.08715
						5	5.3071	27.3803	1.24895	2.90882	1.73436	0.05502
						7	5.1933	37.821	0.75589	2.01714	1.1989	0.03277
						10	5.1941	53.221	0.33603	1.17934	0.65921	0.01562
					6	1	8.156	4.078	5.43982	8.68234	5.73006	0.20654
						2	5.6312	10.9716	3.31425	6.17759	3.88964	0.13135
						3	5.625	16.5997	2.26197	4.60944	2.89941	0.09054
						5	5.2812	27.6282	1.2333	2.981	1.73552	0.05537
						7	5.0993	37.9168	0.70416	1.99812	1.16138	0.03301
						10	5.0373	53.4275	0.30333	1.15103	0.62821	0.01426
	8	1	1.4	80	1	1	4.6705	2.33525	6.59626	9.9235	6.64493	0.29746
						2	6.3918	7.8664	4.05338	7.04393	4.5557	0.1609
						3	6.1572	14.1409	2.40739	4.76913	3.03252	0.09657
						5	5.8094	25.7199	1.07699	2.68036	1.57936	0.04996
						7	5.3917	36.7996	0.61834	1.75979	1.03705	0.028
						10	5.2872	53.5088	0.29546	1.04623	0.58712	0.01566
					2	1	3.067	1.5335	6.74895	9.60225	6.62969	0.26396
						2	7.0051	6.56955	4.7399	7.51549	5.08678	0.18302
						3	5.796	12.9701	2.79325	5.06667	3.35175	0.1046
						5	5.7449	24.6725	1.14808	2.7151	1.65606	0.05195
						7	5.4546	35.6136	0.60037	1.69071	1.01651	0.02761
						10	5.5729	52.2473	0.26196	0.94396	0.53298	0.01375
					3	1	5.0805	2.54025	6.21011	9.51707	6.32649	0.237
						2	6.4749	8.31795	3.96641	6.87358	4.45672	0.16151
						3	5.9612	14.536	2.52677	4.86354	3.11228	0.09535
						5	5.5156	25.9432	1.09213	2.72538	1.61753	0.04989
						7	5.1732	36.8376	0.58765	1.74371	1.02772	0.02592
						10	5.1667	47.5834	0.2818	1.07827	0.6019	0.01386
	9	1	1.4	98	1	1	5.1145	2.55725	5.7171	9.1129	6.21798	0.22933
						2	5.98	8.1045	4.04875	7.1522	4.75339	0.16689
						3	5.7717	13.9803	2.7187	5.24559	3.46804	0.10731
						5	5.5781	25.2644	1.19949	2.96822	1.83166	0.05502
						7	5.0627	36.0159	0.59732	1.77833	1.07621	0.02925
						10	5.6456	51.7644	0.28667	1.02276	0.59519	0.01554
					2	1	5.0318	2.5159	5.92792	9.3779	6.34338	0.23889
						2	6.3182	8.1909	4.44439	7.69204	5.07715	0.18032
						3	6.1782	14.4391	2.99492	5.78048	3.79235	0.1173
						5	5.5879	26.8324	1.30855	3.35101	2.04089	0.06002
						7	4.5327	37.4357	0.57358	1.90005	1.10686	0.02725
						10	4.0625	53.8471	0.22082	0.97022	0.52515	0.01379
					3	1	6.4771	3.23855	5.91439	9.29467	6.31665	0.22949
						2	5.2587	9.10645	4.25037	7.46027	4.82316	0.17013
						3	5.9838	14.7277	3.06009	5.91022	3.80109	0.11684
						5	5.3113	25.6764	1.14326	3.0149	1.78618	0.05293
						7	5.4412	36.167	0.53992	1.74302	1.00996	0.02758
						10	5.2831	51.7869	0.2722	1.04631	0.59121	0.01563
	10	1	2	80	1	1	6.7728	3.3864	5.79473	8.6295	6.00835	0.2105
						2			4.06834	6.56637	4.55963	0.15165
						3	6.2863	13.1189	2.42319	4.49152	3.07815	0.09337
						5	5.7222	25.0186	0.97924	2.37157	1.51052	0.04479
						7	5.9186	36.0662	0.54813	1.54162	0.99623	0.02587
						10	5.7416	52.3605	0.27283	0.99565	0.61146	0.01386
					2	1	7.0911	3.54555	5.61866	8.29944	5.79102	0.20408
						2	6.5794	10.3808	3.80703	6.26658	4.26186	0.14153
						3	5.7472	16.5441	2.33496	4.34006	2.92792	0.0902
						5	5.5789	28.3133	0.9051	2.24239	1.39299	0.04298
						7	5.354	38.6521	0.5229	1.49206	0.9354	0.02251
						10	5.5314	56.4119	0.30809	1.01574	0.63513	0.01559
					3	1	6.6528	3.3264	5.73972	8.61724	6.05974	0.21028
						2	6.6182	9.9619	3.92449	6.58767	4.54089	0.1476
						3	5.8906	16.2163	2.42521	4.65187	3.15778	0.09319
						5	5.5651	27.6076	0.96979	2.48876	1.56316	0.04487
						7	5.3284	38.6095	0.51772	1.56958	0.98382	0.02432
						10	5.8791	55.4051	0.27395	1.0023	0.61834	0.01373
	11	1	2	98	1	1	6.0113	3.00565	6.08968	8.90571	6.44991	0.22385
						2	6.3269	9.17475	4.41393	7.09329	5.03373	0.16818
						3	5.7399	15.2081	2.86394	5.20984	3.64761	0.10648
						5	5.3748	26.0986	1.1764	2.92901	1.90299	0.05222
						7	5.177	36.9082	0.59471	1.78758	1.14621	0.02754
						10	5.369	52.9435	0.26676	1.01054	0.61382	0.01556
					2	1	5.5	2.75	6.16898	8.98455	6.42469	0.23898
						2	5.3446	8.1723	4.57184	7.30542	5.10681	0.17632
						3	5.5528	13.621	3.14148	5.56051	3.85352	0.11584
						5	5.4845	23.8496	1.31058	3.16437	2.04052	0.05823
						7	4.7137	32.9986	0.71397	2.01769	1.29435	0.03299
						10	5.5428	48.0867	0.31653	1.12257	0.68459	0.0164
					3	1	6.6655	3.33275	5.93112	8.7708	6.22263	0.221
						2	6.0648	9.6979	4.23491	6.95281	4.76956	0.16041
						3	5.2078	15.3342	2.76135	5.11588	3.47315	0.10447
						5	5.8422	26.2457	1.08946	2.74552	1.71795	0.04976
						7	5.3589	37.4541	0.55251	1.63822	1.0244	0.02589
						10	5.4031	53.2974	0.2832	0.99256	0.604	0.01563
	12	3	1.4	80	1	1	5.858	2.929	5.66703	8.97944	5.851	0.2155
						2	5.5591	8.63755	3.3826	6.23128	3.89139	0.13119
						3	5.7621	14.2981	2.21181	4.54504	2.75613	0.08355
						5	5.6167	25.8138	1.33239	2.97578	1.73661	0.05703
						7	6.1449	37.9984	0.99276	2.28556	1.37151	0.04318
						10	6.368	56.8204	0.38597	1.29073	0.70134	0.01734
					2	1	7.0479	3.52395	5.03051	7.90849	5.30243	0.1892
						2	6.047	10.0714	2.62189	4.95484	3.09596	0.10317
						3	6.615	16.4024	1.90226	3.74669	2.337	0.07512
						5	6.6142	30.2587	1.18591	2.53413	1.52999	0.05138
						7	6.22	42.9482	0.925	2.0683	1.27572	0.03809
						10	6.833	62.6868	0.38193	1.11779	0.64124	0.01738
					3	1	9.5175	4.75875	4.63117	7.61632	4.99914	0.17822
						2	5.7319	12.3834	2.28833	4.64484	2.78887	0.09314
						3	6.0559	18.2773	1.75516	3.74873	2.25468	0.0682
						5	6.356	30.1262	1.05928	2.44378	1.41857	0.04805
						7	9.4478	41.6834	0.85599	1.93076	1.17233	0.03944
						10	6.3797	62.1778	0.44859	1.31369	0.7482	0.0207
	13	3	1.4	98	1	1	5.6423	2.82115	5.82339	9.1772	6.19931	0.22733
						2	6.9892	9.1369	3.36509	6.274	3.96051	0.13119
						3	7.2565	16.2598	2.06202	4.29026	2.63464	0.08504
						5	6.7855	30.0363	1.16067	2.68592	1.59474	0.05164
						7	6.0331	43.7261	0.83884	2.03557	1.23926	0.03797
						10	6.7292	62.2862	0.32071	1.04532	0.59269	0.01555
					2	1	9.9282	4.9641	4.73783	7.932	5.22797	0.18687
						2	6.5747	13.2156	2.49239	5.08438	3.05448	0.10192
						3	6.9453	19.9755	1.77274	3.76862	2.27682	0.07536
						5	7.4514	34.0126	0.98345	2.33832	1.35957	0.0452
						7	5.6609	46.7234	0.75476	1.92425	1.14314	0.03327
						10	7.5188	65.956	0.27598	0.91574	0.50908	0.01415
					3	1	6.0712	3.0356	5.54876	8.92196	5.87556	0.21269
						2	6.6505	9.39645	3.20218	6.11403	3.77945	0.12586
						3	6.6572	16.0503	1.94034	4.08608	2.46585	0.0805
						5	6.2568	28.7873	1.17045	2.7341	1.60282	0.05354
						7	5.6267	40.7931	0.90105	2.12705	1.29219	0.04156
						10	6.1952	52.6865	0.42704	1.23401	0.71633	0.01952
	14	3	2	80	1	1	8.8652	4.4326	4.90202	7.45227	5.28328	0.18054
						2	6.0785	11.9045	2.82671	5.00875	3.34792	0.10598
						3	5.9738	17.9306	2.08312	3.90488	2.60885	0.08009
						5	6.1192	29.6328	1.20737	2.62847	1.65629	0.05119
						7	5.4428	41.1606	0.77941	1.89453	1.18931	0.03288
						10	5.8585	58.0735	0.34608	1.08503	0.6364	0.01393
					2	1	6.8257	3.41285	5.62248	8.37447	5.76214	0.19857
						2	6.1472	9.8993	3.38065	5.8399	3.85127	0.12246
						3	6.0664	16.0061	2.3222	4.34388	2.82279	0.08662
						5	5.5517	27.4828	1.34887	2.90226	1.78196	0.05519
						7	5.5349	39.1981	0.81965	1.97648	1.2069	0.03284
						10	5.5732	55.9473	0.3849	1.18245	0.67781	0.01556
					3	1	7.6728	3.8364	5.28044	8.04111	5.45162	0.18996
						2	6.3988	10.8722	3.17019	5.62555	3.60986	0.11558
						3	6.3411	17.2421	2.22404	4.23757	2.6936	0.08542
						5	5.8831	29.1703	1.25796	2.79857	1.68331	0.05215
						7	5.7979	40.5618	0.75527	1.90796	1.13535	0.03137
						10	5.6492	57.6301	0.34583	1.129	0.62689	0.01593
	15	3	2	98	1	1	4.6497	2.32485	5.93488	8.81273	6.30635	0.22281
						2	5.5751	7.43725	4.23625	7.05663	4.85453	0.16077
						3	5.5553	13.0024	2.87293	5.29263	3.55121	0.10872
						5	4.9488	23.2905	1.54692	3.35689	2.11942	0.06178
						7	4.8097	33.3113	1.04534	2.40395	1.53179	0.04654
						10	4.4044	47.0507	0.56367	1.58022	0.95361	0.02443
					2	1	8.9818	4.4909	5.04646	8.06664	5.50953	0.19607
						2	6.091	12.0273	2.92776	5.57141	3.54897	0.11508
						3	5.8873	18.0164	2.09056	4.24293	2.68575	0.08414
						5	5.693	29.6077	1.22903	2.86996	1.73247	0.05201
						7	5.0706	40.5521	0.77426	2.00507	1.21236	0.03474
						10	5.0408	56.166	0.36522	1.2136	0.6934	0.01749
					3	1	8.0238	4.0119	5.27683	8.03568	5.69946	0.20028
						2	6.357	11.2023	3.1614	5.62222	3.72881	0.11692
						3	6.1659	17.4638	2.06553	3.94381	2.60247	0.08515
						5	5.9683	29.589	1.21499	2.7208	1.69828	0.05185
						7	5.7181	41.4843	0.732	1.83323	1.14362	0.03111
						10	5.5798	58.0927	0.3498	1.09491	0.64922	0.01562
