# Supplementary material for: Influence of Flow Rate, Particle Size, and Temperature on Espresso Extraction Kinetics
Source: Foods. 2023 Jul 28;12(15):2871. doi: 10.3390/foods12152871 (PMC10418593; doi:10.3390/foods12152871)
Supplement: Supplementary file 1 [file foods-12-02871-s001.zip › TableS2_ExtractionKinetic_FittingParameters_SingleExperiments.xlsx]

## Sheet: Extraction Kinetics_Singel Runs
Extraction Kinetics_SingleRun
		Exp. #	Rep.	c(m∑) = c0 exp(-m∑/λ)
				trigonelline						caffeine						5-CQA						TDS
				c0 (mg g-1)		λ (g)		Statistics		c0 (mg g-1)		λ (g)		Statistics		c0 (mg g-1)		λ (g)		Statistics		c0 (g g-1)		λ (g)		Statistics
				Value	Standard Error	Value	Standard Error	Reduced Chi-Sqr	Adj. R-Square	Value	Standard Error	Value	Standard Error	Reduced Chi-Sqr	Adj. R-Square	Value	Standard Error	Value	Standard Error	Reduced Chi-Sqr	Adj. R-Square	Value	Standard Error	Value	Standard Error	Reduced Chi-Sqr	Adj. R-Square
	DoE Axis Point	1	1	7.52657	0.26784	14.5824	0.86416	0.03464	0.99364	10.3701	0.28141	20.0965	0.97594	0.05389	0.99465	7.31793	0.23172	18.6662	1.03956	0.03396	0.99334	0.28375	0.0088	15.6441	0.82047	4.05299e-05	0.99469
			2	7.33842	0.19183	14.7035	0.67557	0.02161	0.99611	10.4558	0.21807	20.6822	0.81035	0.03826	0.9964	7.23158	0.16641	19.3239	0.82322	0.02103	0.99595	0.28046	0.00653	15.7581	0.65316	2.68317e-05	0.99662
			3	7.38492	0.25939	14.9511	0.93245	0.04147	0.9928	10.6192	0.27232	20.8468	1.01315	0.06166	0.99443	7.42134	0.22187	19.3656	1.07967	0.03849	0.99307	0.28498	0.00756	15.6967	0.74622	3.69743e-05	0.99559
		2	1	6.34997	0.56391	16.379	2.05844	0.0961	0.96435	9.11793	0.63534	24.1867	2.70832	0.20293	0.96555	6.09641	0.52825	21.3211	2.84426	0.12061	0.95399	0.23318	0.02191	18.0507	2.47496	0.000166649	0.95547
			2	6.56804	0.39349	16.0418	1.45429	0.05676	0.98286	9.76515	0.46007	23.7714	1.89701	0.12459	0.98336	6.49139	0.35971	21.0269	1.90225	0.06652	0.98005	0.24062	0.01476	17.7872	1.69956	9.1503e-05	0.97978
			3	6.48103	0.38998	16.9871	1.52118	0.05022	0.98525	9.44505	0.55094	24.1278	2.18313	0.14391	0.97991	6.45324	0.40388	21.4579	2.04277	0.06946	0.97953	0.24321	0.02004	17.7198	2.14749	0.000143199	0.96545
		3	1	6.94118	0.48729	13.6112	1.49509	0.09201	0.97565	9.88366	0.55264	20.3642	1.97526	0.18933	0.97641	6.72186	0.44342	18.0696	2.00339	0.10723	0.97103	0.25542	0.01999	14.9139	1.86845	0.00017379	0.96665
			2	6.16097	0.44661	15.7917	1.8546	0.09119	0.97074	9.40814	0.55192	22.918	2.40828	0.21002	0.97074	6.13404	0.42183	20.4591	2.43964	0.1094	0.96475	0.22759	0.01662	17.9345	2.19238	0.000146913	0.96579
			3	6.58096	0.3711	15.4657	1.31977	0.0519	0.98412	9.74359	0.44637	22.5817	1.74856	0.1175	0.98382	6.63541	0.35999	20.2459	1.79496	0.0679	0.98	0.24506	0.01575	16.9931	1.69646	0.000105502	0.97715
		4	1	7.01203	0.15937	15.8944	0.5911	0.012	0.99723	9.70334	0.24322	22.6357	1.01026	0.04065	0.99499	7.00897	0.18858	20.4108	0.95238	0.02208	0.99487	0.25282	0.00877	17.267	0.99883	3.99545e-05	0.99286
			2	6.71458	0.1858	16.2538	0.72064	0.01496	0.99607	9.70936	0.25291	23.335	1.07254	0.04178	0.99472	6.84177	0.20227	21.1277	1.07199	0.02409	0.99394	0.25293	0.01043	17.2275	1.15576	5.06799e-05	0.99059
			3	6.76646	0.25913	15.8683	1.00484	0.03046	0.99242	9.61555	0.39667	23.2035	1.7327	0.10896	0.9865	6.92396	0.30125	20.9126	1.60563	0.05651	0.98666	0.24921	0.01138	17.4447	1.34711	6.58289e-05	0.98799
		5	1	7.53421	0.24092	15.1073	0.76295	0.02487	0.99474	11.3008	0.49738	19.9171	1.48909	0.14575	0.98607	7.55183	0.31763	18.3728	1.28406	0.05446	0.98843	0.25484	0.01338	16.6887	1.41962	8.65407e-05	0.98373
			2	7.3372	0.43343	14.8697	1.40281	0.08187	0.98175	10.1781	0.56215	21.8557	2.12402	0.2102	0.9754	6.97941	0.39498	19.8994	1.93204	0.09448	0.97688	0.24283	0.01191	18.1791	1.49452	7.79902e-05	0.9845
			3	7.07472	0.21949	16.2902	0.81725	0.02187	0.99542	9.59169	0.35426	23.1931	1.41917	0.07527	0.99084	6.70915	0.24125	21.0773	1.23953	0.03263	0.9921	0.24675	0.01025	18.9071	1.24245	5.53289e-05	0.98885
		6	1	6.69253	0.21945	16.374	0.90255	0.02627	0.99379	9.62515	0.27986	22.5681	1.192	0.05842	0.99292	6.43497	0.21296	20.8704	1.22881	0.03153	0.99164	0.24664	0.00493	17.8559	0.61109	1.44908e-05	0.99743
			2	7.01359	0.05025	15.9935	0.17496	0.001	0.99975	10.2525	0.12038	22.8267	0.45333	0.00869	0.99895	6.90254	0.08031	20.9144	0.4006	0.00353	0.99908	0.25902	0.0044	17.5461	0.46663	8.63412e-06	0.9984
			3	7.24235	0.12985	14.8278	0.41719	0.00699	0.9984	10.3505	0.20014	21.5009	0.7197	0.02533	0.99715	7.14263	0.13559	19.7611	0.63415	0.01065	0.99751	0.26854	0.0065	16.3749	0.63821	1.98214e-05	0.99672
	DoE Central Point	7	1	6.71619	0.23379	15.9831	1.02284	0.03541	0.99221	9.65543	0.35897	22.5648	1.64763	0.11358	0.98725	6.89868	0.27093	20.5531	1.55502	0.05986	0.98712	0.24815	0.01066	17.4704	1.40249	8.01615e-05	0.98688
			2	6.53609	0.44507	16.4596	1.77417	0.08286	0.97596	9.43533	0.55861	23.9982	2.48587	0.20002	0.9725	6.7228	0.46934	21.4149	2.53443	0.12535	0.96632	0.23586	0.0174	18.677	2.25309	0.000147601	0.96766
			3	6.67758	0.27449	16.7033	1.07154	0.03141	0.99117	9.45718	0.32059	23.8433	1.39616	0.06432	0.99091	6.97673	0.29153	21.4072	1.49568	0.04749	0.98781	0.24525	0.01256	17.8525	1.45276	7.14422e-05	0.98506
			4	6.48169	0.09714	16.4258	0.39241	0.00435	0.99875	9.63459	0.17795	23.0817	0.75112	0.02112	0.99713	6.50972	0.125	21.061	0.69216	0.00951	0.99722	0.24827	0.00705	17.2232	0.78933	2.42223e-05	0.99517
			5	6.8279	0.21063	15.6741	0.72392	0.0166	0.99527	9.90906	0.26984	22.6319	1.03326	0.0422	0.99427	6.72729	0.21635	20.3748	1.06137	0.0242	0.99296	0.25503	0.01115	16.7569	1.1189	5.08208e-05	0.98966
			6	6.22097	0.22718	17.0234	0.6524	0.00392	0.99738	9.55232	0.35597	24.0083	1.13841	0.02136	0.99478	6.31534	0.20717	21.9624	0.87218	0.00604	0.99656	0.22783	0.01142	19.1549	1.07727	1.34458e-05	0.99385
	DoE Corner Point	8	1	7.85309	0.24728	12.43	0.67744	0.03039	0.99487	11.022	0.39325	18.3628	1.21793	0.11376	0.99031	7.48776	0.26514	16.68	1.07849	0.04727	0.99136	0.35568	0.02256	11.2295	1.20899	0.000225948	0.98022
			2	7.59757	0.11216	13.3688	0.38109	0.00907	0.99864	10.414	0.20634	18.9936	0.7574	0.04038	0.99658	7.26155	0.13767	17.4269	0.65748	0.01687	0.99714	0.29335	0.00801	13.697	0.72438	4.72167e-05	0.99513
			3	7.44103	0.09563	13.5581	0.29565	0.00468	0.99912	10.7301	0.19618	19.1837	0.63293	0.02805	0.99737	7.22478	0.12623	17.7183	0.55025	0.01078	0.99781	0.28163	0.0069	14.5078	0.61011	2.62362e-05	0.99654
		9	1	6.81854	0.08702	15.0768	0.33629	0.00432	0.99906	10.3691	0.14263	20.7465	0.53426	0.01586	0.99844	7.13899	0.0955	19.2605	0.47415	0.00665	0.99864	0.26998	0.00546	15.976	0.57155	1.80839e-05	0.99745
			2	7.04686	0.17215	16.4142	0.71963	0.01855	0.99644	10.6665	0.19655	23.0088	0.81463	0.03303	0.99702	7.28088	0.14291	21.2117	0.78545	0.0163	0.99694	0.28004	0.00577	17.1501	0.63971	2.18156e-05	0.99728
			3	7.47796	0.29906	15.2061	0.9913	0.04166	0.99189	11.1302	0.3918	21.0903	1.32079	0.1028	0.99067	7.6223	0.25991	19.1739	1.13249	0.04103	0.99217	0.28502	0.00808	16.2733	0.76549	3.3013e-05	0.99548
		10	1	7.61929	0.29086	12.0384	0.7381	0.02678	0.99483	10.2612	0.55639	17.5324	1.57136	0.15038	0.98442	7.25979	0.36511	16.5137	1.36451	0.06105	0.98743	0.26587	0.0133	13.6823	1.10828	6.58657e-05	0.98976
			2	7.23384	0.2519	14.8798	0.80802	0.02566	0.99426	9.95833	0.35762	20.5158	1.24675	0.07485	0.99109	7.03738	0.26119	19.1537	1.1811	0.03711	0.99122	0.25539	0.00775	16.4457	0.79732	2.74318e-05	0.99508
			3	7.28602	0.22159	14.862	0.71973	0.02124	0.99549	10.2149	0.28796	20.8961	1.01979	0.05224	0.99426	7.27898	0.22213	19.4674	1.00967	0.02892	0.99381	0.26023	0.00672	16.3455	0.68723	2.18457e-05	0.99635
		11	1	7.57525	0.25928	15.3346	0.86826	0.03359	0.99378	10.4225	0.23963	21.6119	0.89403	0.04081	0.99581	7.6395	0.19479	20.0369	0.90094	0.02511	0.9953	0.27362	0.00926	16.6291	0.9489	4.69118e-05	0.99324
			2	7.59417	0.24222	14.786	0.7942	0.03137	0.99425	10.4519	0.22692	20.8566	0.83231	0.03886	0.99597	7.54766	0.17824	19.3542	0.8227	0.0224	0.99565	0.28895	0.00613	15.3447	0.55326	2.09547e-05	0.99727
			3	7.57148	0.29377	15.0194	0.93041	0.03791	0.99258	10.5066	0.32159	20.9531	1.11955	0.06587	0.99315	7.53678	0.23503	19.307	1.02708	0.03233	0.99354	0.2756	0.00885	16.2357	0.84893	3.77306e-05	0.99434
		12	1	6.58645	0.53894	14.8659	2.06767	0.14276	0.96207	9.66021	0.63395	22.5061	2.79233	0.30615	0.96221	6.39907	0.46759	19.9996	2.67756	0.14854	0.95882	0.24392	0.02291	16.1381	2.63075	0.000283585	0.94554
			2	5.81074	0.68152	16.3587	3.18291	0.20851	0.92562	8.36215	0.76506	24.9038	4.20462	0.42111	0.92976	5.69481	0.60164	21.9819	4.14872	0.22923	0.91824	0.21037	0.02427	18.6638	3.69292	0.00031043	0.91821
			3	5.88969	0.6775	16.0886	2.666	0.14377	0.93756	8.65811	0.75811	24.376	3.52898	0.30625	0.94242	5.81812	0.61619	21.3072	3.5618	0.17282	0.92771	0.21516	0.02655	18.4063	3.41647	0.000266111	0.91667
		13	1	6.74727	0.51219	15.0741	1.99295	0.13181	0.96854	9.87461	0.6048	22.8984	2.64957	0.28163	0.96938	6.76177	0.49574	20.0289	2.70232	0.16667	0.96148	0.25496	0.02206	16.6533	2.55953	0.000272705	0.95498
			2	6.09084	0.50307	17.0867	2.06411	0.08065	0.96942	9.25857	0.58934	24.8583	2.58603	0.18047	0.9723	6.22831	0.50321	21.861	2.77663	0.11268	0.96131	0.23053	0.01931	19.2126	2.43537	0.000140052	0.96421
			3	6.509	0.53002	15.0532	2.04425	0.13483	0.96291	9.74406	0.61623	22.2856	2.5418	0.27644	0.96647	6.48264	0.49092	19.9324	2.65817	0.15752	0.95717	0.23912	0.02107	17.3963	2.62837	0.000251388	0.94985
		14	1	6.13015	0.33411	17.3237	1.42185	0.04256	0.98476	8.55265	0.39667	24.991	1.95786	0.09261	0.9829	6.18615	0.32999	22.2456	1.9284	0.05647	0.98035	0.2191	0.01322	18.9634	1.76992	7.48855e-05	0.97938
			2	6.73761	0.35074	16.0213	1.3529	0.05671	0.98505	9.33101	0.40898	23.3401	1.8339	0.11579	0.98383	6.53371	0.30703	20.9001	1.7065	0.05849	0.98364	0.23162	0.01271	17.7056	1.61662	8.37522e-05	0.98158
			3	6.44867	0.28065	16.9039	1.16027	0.0342	0.98984	9.12094	0.32816	24.4598	1.53774	0.07044	0.98935	6.28826	0.26095	21.783	1.52615	0.03959	0.98764	0.22483	0.01134	18.7371	1.53117	6.32133e-05	0.98467
		15	1	6.74962	0.19716	16.2436	0.85643	0.02631	0.99388	9.6327	0.23085	23.2813	1.09859	0.04917	0.99379	6.94813	0.19533	20.7641	1.11384	0.03218	0.99252	0.24931	0.00988	17.3398	1.2576	7.03314e-05	0.98778
			2	6.39424	0.31709	16.9609	1.24591	0.0369	0.98761	9.39283	0.34517	24.7299	1.51459	0.06864	0.9893	6.52625	0.30813	21.9366	1.65829	0.048	0.98469	0.24196	0.01399	18.246	1.59638	7.90936e-05	0.98152
			3	6.58027	0.32679	16.3446	1.25242	0.04217	0.98755	9.22807	0.42912	23.6444	1.88088	0.11203	0.98333	6.66267	0.35245	20.9401	1.82868	0.06629	0.98119	0.24157	0.01431	17.767	1.66054	8.9915e-05	0.98055
