# Supplementary material for: Influence of Flow Rate, Particle Size, and Temperature on Espresso Extraction Kinetics
Source: Foods. 2023 Jul 28;12(15):2871. doi: 10.3390/foods12152871 (PMC10418593; doi:10.3390/foods12152871)
Supplement: Supplementary file 1 [file foods-12-02871-s001.zip › TableS3_ComponentMassInCup_SingleExperiments.xlsx]

## Sheet: Mass in cup_Single Runs 
Component Mass in the Cup for BR 1/1 = 20g EC, BR 1/2 = 40g EC, BR 1/3 = 60g EC																									Component Concentration in the Cup for BR 1/1 = 20g EC, BR 1/2 = 40g EC, BR 1/3 = 60g EC
		Exp. #	Rep.	Target Flow (ml s-1)	Scale flow (ml s-1)	Gl (-)	Target Temp (°C)	Decent Temp (°C)	Pressure Maximum (bar)	Trigonelline (mg)			Caffeine (mg)			5-CAQ (mg)			TDS (g)						Trigonelline (mg)			Caffeine (mg)			5-CAQ (mg)			TDS (g)
										BR 1/1	BR 1/2	BR 1/3	BR 1/1	BR 1/2	BR 1/3	BR 1/1	BR 1/2	1/3	BR 1/1	BR 1/2	BR 1/3				BR 1/1	BR 1/2	BR 1/3	BR 1/1	BR 1/2	BR 1/3	BR 1/1	BR 1/2	1/3	BR 1/1	BR 1/2	BR 1/3
									BR in g	20	40	60	20	40	60	20	40	60	20	40	60
	DoE Axis Point	1	1	1	1.09218	1.7	89	87.1779	2.55	81.9081	102.69	107.963	131.367	179.927	197.877	89.8118	120.573	131.109	3.20283	4.09473	4.3431				4.09541	2.56725	1.79938	6.56834	4.49817	3.29795	4.49059	3.01433	2.18515	0.160141	0.102368	0.072385
			2	1	0.95542	1.7	89	87.4864	2.76	80.2126	100.795	106.077	134.027	184.986	204.362	90.1015	122.108	133.478	3.17738	4.07042	4.32141				4.01063	2.51989	1.76795	6.70135	4.62466	3.40603	4.50507	3.0527	2.22463	0.158869	0.101761	0.0720235
			3	1	0.91638	1.7	89	87.2413	2.69	81.4347	102.807	108.416	136.561	188.882	208.927	92.5516	125.502	137.233	3.22222	4.12338	4.3754				4.07173	2.57018	1.80694	6.82805	4.72204	3.48212	4.62758	3.13755	2.28722	0.161111	0.103084	0.0729233
		2	1	3	2.80839	1.7	89	88.1043	7.39	73.3334	94.9603	101.338	124.071	178.34	202.078	79.1079	110.07	122.189	2.81912	3.75006	4.05748				3.66667	2.37401	1.68897	6.20355	4.4585	3.36796	3.9554	2.75176	2.03648	0.140956	0.0937515	0.0676247
			2	3	2.87666	1.7	89	88.6618	4.8	75.0777	96.658	102.861	132.053	188.985	213.53	83.7673	116.126	128.626	2.88958	3.82825	4.13317				3.75389	2.41645	1.71435	6.60264	4.72461	3.55883	4.18837	2.90315	2.14376	0.144479	0.0957063	0.0688862
			3	3	2.84145	1.7	89	87.9142	3.76	76.1752	99.644	106.875	132.053	184.464	208.933	83.9504	117.005	130.02	2.91565	3.85875	4.16381				3.80876	2.4911	1.78124	6.60264	4.61161	3.48222	4.19752	2.92513	2.16701	0.145782	0.0964688	0.0693968
		3	1	2	1.91536	1.4	89	88.5569	3.98	72.7413	89.4768	93.3271	125.893	173.042	190.7	81.3055	108.186	117.072	2.81289	3.54867	3.74114				3.63707	2.23692	1.55545	6.29463	4.32604	3.17833	4.06528	2.70464	1.9512	0.140645	0.0887167	0.0623523
			2	2	1.9189	1.4	89	88.4101	4.06	69.8733	89.5649	95.1144	125.525	177.973	199.887	78.2815	107.733	118.814	2.74346	3.64294	3.93784				3.49366	2.23912	1.58524	6.27623	4.44932	3.33145	3.91408	2.69333	1.98023	0.137173	0.0910735	0.0656307
			3	2	1.92925	1.4	89	88.5169	3.68	73.8514	94.1158	99.6763	129.28	182.599	204.59	84.315	115.712	127.403	2.88078	3.76869	4.04236				3.69257	2.3529	1.66127	6.46398	4.56498	3.40984	4.21575	2.8928	2.12339	0.144039	0.0942173	0.0673727
		4	1	2	1.99666	2	89	88.4947	3.45	79.7845	102.454	108.895	128.862	182.122	204.59	89.3604	122.902	135.493	2.99455	3.93492	4.23022				3.98923	2.56135	1.81492	6.4431	4.55304	3.40984	4.46802	3.07256	2.25821	0.149727	0.098373	0.0705037
			2	2	2.00027	2	89	88.6672	3.32	77.2527	99.8221	106.416	130.413	185.76	209.249	88.4581	122.784	136.104	2.99262	3.92989	4.22343				3.86263	2.49555	1.7736	6.52064	4.644	3.48748	4.4229	3.0696	2.2684	0.149631	0.0982472	0.0703905
			3	2	1.98976	2	89	88.6911	3.23	76.927	98.7395	104.924	128.884	183.317	206.306	89.1538	123.415	136.581	2.96594	3.90837	4.20784				3.84635	2.46849	1.74874	6.44419	4.58292	3.43844	4.45769	3.08537	2.27635	0.148297	0.0977092	0.0701307
		5	1	2	1.92502	1.7	80	79.2133	3.58	83.5329	105.761	111.677	142.622	194.871	214.013	92.0318	123.019	133.452	2.96993	3.86587	4.13615				4.17665	2.64404	1.86128	7.13108	4.87178	3.56688	4.60159	3.07547	2.2242	0.148497	0.0966468	0.0689358
			2	2	1.92435	1.7	80	79.1877	3.82	80.6769	101.696	107.172	133.364	186.773	208.162	88.0505	120.279	132.076	2.94526	3.92549	4.25173				4.03384	2.5424	1.7862	6.66818	4.66933	3.46937	4.40252	3.00698	2.20126	0.147263	0.0981372	0.0708622
			3	2	1.95368	1.7	80	79.0534	3.27	81.4858	105.358	112.351	128.543	182.811	205.722	86.6606	120.213	133.204	3.04543	4.10286	4.47002				4.07429	2.63394	1.87251	6.42713	4.57027	3.4287	4.33303	3.00533	2.22006	0.152272	0.102571	0.0745003
		6	1	2	1.91529	1.7	98	96.5434	2.92	77.278	100.06	106.776	127.679	180.31	202.006	82.79	114.544	126.723	2.96719	3.93525	4.25108				3.8639	2.50149	1.7796	6.38395	4.50776	3.36676	4.1395	2.8636	2.11205	0.14836	0.0983813	0.0708513
			2	2	1.90649	1.7	98	96.7868	3.15	80.0505	102.974	109.538	136.586	193.457	217.136	88.881	123.04	136.168	3.09109	4.07982	4.39608				4.00252	2.57434	1.82563	6.82929	4.83642	3.61894	4.44405	3.07599	2.26946	0.154554	0.101995	0.073268
			3	2	1.87268	1.7	98	96.9149	2.9	79.5159	100.154	105.51	134.755	187.913	208.883	89.8454	122.5	134.369	3.10093	4.01515	4.28469				3.97579	2.50385	1.75851	6.73777	4.69783	3.48138	4.49227	3.06251	2.23949	0.155047	0.100379	0.0714115
	DoE Central Point	7	1	2	1.98645	1.7	89	87.8608	3.25	76.6311	98.5573	104.831	128.074	180.861	202.618	88.2051	121.539	134.136	2.95542	3.8961	4.19551				3.83156	2.46393	1.74718	6.40368	4.52152	3.37696	4.41025	3.03847	2.2356	0.147771	0.0974025	0.0699252
			2	2	1.85036	1.7	89	87.6041	3.2	75.6641	98.1123	104.772	128.031	183.669	207.848	87.3877	121.732	135.229	2.8954	3.88772	4.22781				3.7832	2.45281	1.7462	6.40153	4.59172	3.46413	4.36938	3.04329	2.25382	0.14477	0.097193	0.0704635
			3	2	1.885	1.7	89	88.2228	3.05	77.8545	101.366	108.466	128.028	183.365	207.282	90.6755	126.3	140.295	2.95016	3.91246	4.22634				3.89272	2.53414	1.80776	6.40139	4.58412	3.45471	4.53378	3.15749	2.33826	0.147508	0.0978115	0.070439
			4	2	1.91416	1.7	89	88.4813	3.27	74.959	97.1423	103.707	128.887	183.075	205.857	84.0585	116.58	129.162	2.93717	3.85681	4.14475				3.74795	2.42856	1.72845	6.44437	4.57687	3.43095	4.20292	2.91449	2.15269	0.146859	0.0964202	0.0690792
			5	2	1.90884	1.7	89	88.6304	4.48	77.1459	98.6815	104.693	131.586	185.963	208.434	85.7069	117.822	129.856	2.97797	3.88073	4.1544				3.85729	2.46704	1.74489	6.57928	4.64907	3.4739	4.28535	2.94555	2.16427	0.148898	0.0970183	0.06924
			6	2	1.86165	1.7	89	88.7481	3.2	73.1927	95.7992	102.782	129.638	185.994	210.494	82.906	116.256	129.672	2.82794	3.82338	4.17378				3.65963	2.39498	1.71303	6.48188	4.64985	3.50823	4.1453	2.9064	2.16119	0.141397	0.0955845	0.069563
	DoE Corner Point	8	1	1	0.95	1.4	80	78.9201	2.8	78.083	93.7064	96.8324	134.289	179.477	194.683	87.2418	113.544	121.473	3.32126	3.88078	3.97504				3.90415	2.34266	1.61387	6.71446	4.48693	3.24472	4.36209	2.8386	2.02456	0.166063	0.0970195	0.0662507
			2	1	0.94853	1.4	80	78.8691	3	78.8166	96.4731	100.429	128.788	173.721	189.398	86.3829	113.799	122.501	3.08507	3.80141	3.96774				3.94083	2.41183	1.67381	6.43938	4.34302	3.15663	4.31914	2.84498	2.04168	0.154253	0.0950353	0.066129
			3	1	0.95149	1.4	80	78.7593	2.95	77.8087	95.6073	99.6787	133.272	180.258	196.823	86.6085	114.62	123.68	3.0564	3.82643	4.02043				3.89044	2.39018	1.66131	6.66362	4.50645	3.28038	4.33042	2.8655	2.06133	0.15282	0.0956608	0.0670072
		9	1	1	0.93585	1.4	98	96.3278	2.95	75.5188	95.561	100.88	133.084	183.836	203.191	88.8222	120.267	131.4	3.07981	3.96053	4.21239				3.77594	2.38903	1.68134	6.65419	4.59591	3.38652	4.44111	3.00668	2.18999	0.153991	0.0990132	0.0702065
			2	1	0.89387	1.4	98	95.8996	2.82	81.4669	105.555	112.678	142.524	202.28	227.334	94.2846	131.009	145.313	3.30644	4.33658	4.65753				4.07334	2.63889	1.87797	7.12619	5.05701	3.78891	4.71423	3.27522	2.42189	0.165322	0.108414	0.0776255
			3	1	0.93808	1.4	98	96.2787	2.71	83.1903	105.519	111.512	143.802	199.51	221.091	94.6512	128.003	139.755	3.28111	4.24111	4.52199				4.15952	2.63798	1.85854	7.19009	4.98776	3.68486	4.73256	3.20008	2.32925	0.164055	0.106028	0.0753665
		10	1	1	1.00769	2	80	78.5799	2.82	74.3071	88.4167	91.0958	122.41	161.53	174.031	84.1762	109.249	116.718	2.79441	3.44224	3.59243				3.71536	2.21042	1.51826	6.12049	4.03824	2.90052	4.20881	2.73123	1.94529	0.13972	0.086056	0.0598738
			2	1	1.01113	2	80	78.8246	3.02	79.569	100.318	105.729	127.231	175.228	193.334	87.3481	118.093	128.914	2.95526	3.83114	4.09072				3.97845	2.50796	1.76216	6.36153	4.38069	3.22224	4.3674	2.95232	2.14857	0.147763	0.0957785	0.0681787
			3	1	1.02789	2	80	78.7742	3	80.0924	100.945	106.374	131.487	181.977	201.366	90.9802	123.547	135.204	3.00235	3.88557	4.14539				4.00462	2.52362	1.77289	6.57433	4.54943	3.35609	4.54901	3.08867	2.2534	0.150117	0.0971392	0.0690898
		11	1	1	0.95853	2	98	95.6679	2.61	84.6391	107.608	113.842	135.969	189.862	211.224	96.6561	132.279	145.409	3.18337	4.13958	4.42681				4.23196	2.69021	1.89736	6.79844	4.74656	3.5204	4.8328	3.30698	2.42348	0.159168	0.103489	0.0737802
			2	1	0.85495	2	98	96.1603	2.51	83.2544	104.78	110.346	134.434	185.964	205.715	94.1031	127.586	139.499	3.22954	4.10672	4.34498				4.16272	2.61951	1.8391	6.72172	4.64909	3.42858	4.70515	3.18964	2.32498	0.161477	0.102668	0.0724163
			3	1	0.97455	2	98	96.5129	2.62	83.6915	105.79	111.626	135.39	187.515	207.583	93.8689	127.184	139.008	3.16916	4.09377	4.36353				4.18458	2.64476	1.86043	6.7695	4.68788	3.45972	4.69345	3.1796	2.31679	0.158458	0.102344	0.0727255
		12	1	3	2.56539	1.4	80	80.9368	9.25	72.4123	91.2718	96.1837	128.011	180.65	202.296	80.8989	110.659	121.607	2.7965	3.60632	3.84083				3.62062	2.28179	1.60306	6.40053	4.51625	3.3716	4.04494	2.76648	2.02679	0.139825	0.090158	0.0640138
			2	3	2.78205	1.4	80	79.1606	6.81	67.0652	86.8136	92.6288	114.966	166.464	189.532	74.7855	104.893	117.014	2.58169	3.46582	3.76861				3.35326	2.17034	1.54381	5.74828	4.16159	3.15887	3.73927	2.62233	1.95024	0.129084	0.0866455	0.0628102
			3	3	2.76746	1.4	80	79.1971	9.24	67.421	86.8708	92.4818	118.142	170.15	193.045	75.4772	105.001	116.549	2.6242	3.50952	3.8082				3.37105	2.17177	1.54136	5.90708	4.25375	3.21742	3.77386	2.62501	1.94248	0.13121	0.087738	0.06347
		13	1	3	2.68804	1.4	98	97.392	8.29	74.7225	94.5487	99.8092	131.706	186.696	209.656	85.5367	117.049	128.659	2.96829	3.86146	4.13022				3.73613	2.36372	1.66349	6.58531	4.66741	3.49426	4.27684	2.92624	2.14432	0.148415	0.0965365	0.068837
			2	3	2.82971	1.4	98	96.5243	6.89	71.7879	94.0574	100.966	127.209	184.107	209.557	81.6169	114.31	127.406	2.8652	3.87692	4.23417				3.5894	2.35143	1.68276	6.36043	4.60268	3.49262	4.08084	2.85775	2.12343	0.14326	0.096923	0.0705695
			3	3	2.70797	1.4	98	97.2557	7.74	72.0318	91.1089	96.1614	128.638	181.073	202.446	81.8401	111.845	122.846	2.84223	3.74249	4.02763				3.60159	2.27772	1.60269	6.43192	4.52682	3.37409	4.09201	2.79614	2.04744	0.142112	0.0935622	0.0671272
		14	1	3	2.95547	2	80	79.1342	3.31	72.7216	95.6449	102.871	117.728	170.611	194.366	81.6117	114.824	128.34	2.70764	3.65074	3.97923				3.63608	2.39112	1.71451	5.88638	4.26527	3.23943	4.08059	2.8706	2.139	0.135382	0.0912685	0.0663205
			2	3	2.91525	2	80	79.0569	3.67	76.9669	99.0549	105.394	125.341	178.546	201.13	81.6117	116.412	128.819	2.77572	3.67274	3.96262				3.84835	2.47637	1.75656	6.26705	4.46364	3.35216	4.08059	2.91031	2.14698	0.138786	0.0918185	0.0660437
			3	3	2.96662	2	80	79.1724	3.83	75.6176	98.78	105.875	124.608	179.618	203.902	82.2879	115.142	128.819	2.76389	3.7144	4.04128				3.78088	2.4695	1.76458	6.23041	4.49044	3.39837	4.11439	2.87855	2.14698	0.138194	0.09286	0.0673547
		15	1	3	2.47408	2	98	95.9743	3.11	77.6319	100.295	106.911	129.273	184.029	207.221	89.2077	123.256	128.819	2.95886	3.89254	4.18718				3.88159	2.50737	1.78184	6.46367	4.60072	3.45368	4.46039	3.08139	2.14698	0.147943	0.0973135	0.0697863
			2	3	2.84544	2	98	97.0811	3.79	75.0997	98.195	105.298	128.82	186.199	211.757	85.6358	120.047	133.875	2.93957	3.92186	4.2501				3.75499	2.45488	1.75496	6.441	4.65498	3.52928	4.28179	3.00118	2.23124	0.146978	0.0980465	0.070835
			3	3	3.00663	2	98	96.2752	3.48	75.9148	98.2456	104.814	124.547	178.001	200.943	85.8347	118.861	131.569	2.89954	3.84024	4.14544				3.79574	2.45614	1.74691	6.22737	4.45003	3.34905	4.29174	2.97154	2.19282	0.144977	0.096006	0.0690907
								Average		77.0081	98.1783	104.054	129.968	182.641	204.19	86.434	118.488	130.243	2.96809	3.87378	4.15383		Average		3.85041	2.45446	1.73423	6.49838	4.56602	3.40316	4.3217	2.9622	2.17071	14.8405	9.68446	6.92306
								Mean Exp. SD		1.48516	2.02562	2.31554	2.91748	4.17098	4.88929	1.85875	2.55756	2.92303	0.054558	0.0630768	0.0745395		Mean Exp. SD		0.0742579	0.0506404	0.0385924	0.145874	0.104274	0.0814882	0.0929376	0.063939	0.0487172	0.0027279	0.00157692	0.00124233
								Mean Exp RSD		1.92857	2.0632	2.22534	2.24477	2.28371	2.39448	2.15049	2.1585	2.24429	1.83815	1.6283	1.79448		Mean Exp RSD		1.92857	2.0632	2.22534	2.24477	2.28371	2.39448	2.15049	2.1585	2.24429	0.0183815	0.016283	0.0179448
			Flow Set	Mean Scale Flow	SD		Target Temp (°C)	Decent Temp (°C)	SD
			1	0.961103	0.0552961		80	79.1226	0.520532
			2	1.92523	0.0437659		89	88.1928	0.507167
			3	2.80204	0.141919		98	96.5063	0.485423
